# Supplementary material for: Secular Trends in Incidence of Esophageal Cancer in Taiwan from 1985 to 2019: An Age-Period-Cohort Analysis
Source: Cancers (Basel). 2022 Nov 27;14(23):5844. doi: 10.3390/cancers14235844 (PMC9741308; doi:10.3390/cancers14235844)
Supplement: Supplementary file 1 [file cancers-14-05844-s001.zip]

Archive with 1 entries (1 files):
- cancers-2004216-supplementary.pdf
